# Supplementary material for: Optical Properties of Porous Alumina Assisted Niobia Nanostructured Films–Designing 2-D Photonic Crystals Based on Hexagonally Arranged Nanocolumns
Source: Micromachines (Basel). 2021 May 21;12(6):589. doi: 10.3390/mi12060589 (PMC8223973; doi:10.3390/mi12060589)
Supplement: Supplementary file 1 [file micromachines-12-00589-s001.zip]

Archive with 1 entries (1 files):
- micromachines-1204991-supplementary.pdf
